# Supplementary material for: Porosity Local Analysis (PoLA): A New Approach to Describe the Porous Volume Distribution in Amorphous Carbons
Source: ACS Omega. 2025 Jul 15;10(29):31623–37. doi: 10.1021/acsomega.5c02479 (PMC12311689; doi:10.1021/acsomega.5c02479)
Supplement: Supplementary file 2 [file ao5c02479_si_002.zip]

Archive with 4 entries (4 files):
- PoLA_data.zip
- carbon_models_coordinates.zip
- carbon_models_isotherms.zip
- carbon_models_pictures.zip
